# Supplementary material for: Bilberry (Vaccinium myrtillus L.) Powder Has Anticarcinogenic Effects on Oral Carcinoma In Vitro and In Vivo
Source: Antioxidants (Basel). 2021 Aug 22;10(8):1319. doi: 10.3390/antiox10081319 (PMC8389301; doi:10.3390/antiox10081319)
Supplement: Supplementary file 1 [file antioxidants-10-01319-s001.zip]

Archive with 1 entries (1 files):
- antioxidants-1309116-supplementary.pdf
